# Supplementary material for: pH-Sensitive Nanoparticles for Colonic Delivery Anti-miR-301a in Mouse Models of Inflammatory Bowel Diseases
Source: Nanomaterials (Basel). 2023 Oct 20;13(20):2797. doi: 10.3390/nano13202797 (PMC10610125; doi:10.3390/nano13202797)
Supplement: Supplementary file 1 [file nanomaterials-13-02797-s001.zip]

Archive with 1 entries (1 files):
- nanomaterials-2638823-supplementary.pdf
